# Supplementary material for: Methylene Blue Alleviates Thiamethoxam-Induced Toxicity in Honeybee Larvae by Activating Dihydrolipoyl Dehydrogenase
Source: Insects. 2026 Mar 19;17(3):334. doi: 10.3390/insects17030334 (PMC13026182; doi:10.3390/insects17030334)
Supplement: Supplementary file 1 [file insects-17-00334-s001.zip]

Archive with 1 entries (1 files):
- insects-4171463-supplementary.pdf
